# Supplementary material for: Disentangling clustering configuration intricacies for divergently selected chicken breeds
Source: Sci Rep. 2023 Feb 27;13:3319. doi: 10.1038/s41598-023-28651-8 (PMC9971033; doi:10.1038/s41598-023-28651-8)
Supplement: Supplementary file 4 — Dataset S2. [file 41598_2023_28651_MOESM4_ESM.xlsx]

## Sheet: Full statistics
Supplementary data S2: k-means statistics
	Models/submodels for 39 chicken breeds
Indices	TCM-1	TCM-2	TCM-3	PCM-1	PCM-2	PCM-3	GCM-1	GCM-2	GCM-3		11 core breeds
Original k	6	6	6	7	7	7	5	5	5		4
Optimal k	8	8	6	7	6	7	7	7	7		4
Explained variance, %	90.7373	91.3793	91.5225	91.3884	90.376	92.6564	90.1307	90.818	90.818		92.7557
SSE	16.7834	12.9677	18.369	16.4515	18.1784	12.3646	16.6325	16.7502	16.7502		1.4349
SSG	164.41	137.457	198.312	174.588	170.707	156.008	151.894	165.674	165.674		18.3723
SST	181.194	150.424	216.681	191.04	188.886	168.373	168.527	182.424	182.424		19.8072
Mean SSE by group	2.09791	1.62098	3.06152	2.35023	3.02975	1.76639	2.37607	2.3929	2.3929		0.3587
SD (mean SSE by group)	2.17183	2.32972	2.58485	2.30878	3.53486	1.49488	1.52127	1.05953	1.05953		0.4333
Mean S	0.51296	0.470776	0.539407	0.511415	0.504279	0.502831	0.373423	0.376008	0.376008		0.6291
SD (S)	0.278177	0.246739	0.222138	0.226753	0.20443	0.228148	0.182563	0.181583	0.181583		0.2677
Outliers	3	2	1	1	0	2	3	0	0		0

## Sheet: S scores
	TCM-1	TCM-2	TCM-3		PCM-1	PCM-2	PCM-3		GCM-1	GCM-2	GCM-3
	-0.211	-0.2378	-0.03691		-0.1644	0.1514	-0.03704		-0.03612	0.001174	0.001174
	-0.04592	-0.09495	1		0.01397	0.1644	-0.03495		-0.03419	0.003823	0.003823
	-0.01586	1	0.1061		0.2206	0.2052	0.1514		-0.02254	0.03519	0.03519
	1	1	0.1177		0.2322	0.2115	0.2052		0.05434	0.07874	0.07874
	1	0.06999	0.145		0.2448	0.2665	0.2115		0.1708	0.09229	0.09229
	0.0407	0.09824	0.2695		0.3174	0.315	0.303		0.1874	0.1236	0.1236
	0.05243	0.2106	0.2702		0.3198	0.3204	0.3065		0.1894	0.1807	0.1807
	0.1894	0.2635	0.3305		0.3615	0.3342	0.3342		0.239	0.1835	0.1835
	0.1896	0.3088	0.3438		0.3635	0.3465	0.3465		0.2811	0.2109	0.2109
	0.3197	0.3304	0.3735		0.3707	0.3473	0.3473		0.2902	0.2448	0.2448
	0.352	0.3368	0.4463		0.3929	0.3607	0.3719		0.2968	0.3111	0.3111
	0.3684	0.3601	0.4781		0.4095	0.3719	0.3806		0.3201	0.335	0.335
	0.3732	0.3632	0.4898		0.4095	0.3907	0.4071		0.337	0.3445	0.3445
	0.4224	0.4026	0.5006		0.4287	0.4141	0.4141		0.3383	0.3454	0.3454
	0.4658	0.4077	0.5041		0.4552	0.4142	0.4399		0.3454	0.3494	0.3494
	0.4973	0.4132	0.5084		0.4808	0.4303	0.4651		0.3504	0.3701	0.3701
	0.5014	0.4305	0.5112		0.5173	0.4387	0.4661		0.3509	0.3725	0.3725
	0.5205	0.4726	0.5123		0.5299	0.4474	0.4664		0.3509	0.3788	0.3788
	0.5231	0.4768	0.5193		0.5409	0.4661	0.4977		0.3701	0.3805	0.3805
	0.5686	0.4985	0.5507		0.5511	0.4664	0.5106		0.3881	0.3958	0.3958
	0.579	0.5092	0.5773		0.5582	0.4845	0.5235		0.4182	0.403	0.403
	0.5959	0.5092	0.5876		0.5715	0.4937	0.5272		0.4323	0.4262	0.4262
	0.6022	0.5109	0.5955		0.5806	0.5044	0.5494		0.434	0.4322	0.4322
	0.6086	0.5173	0.6126		0.582	0.5063	0.6026		0.4382	0.4385	0.4385
	0.6273	0.518	0.6154		0.5825	0.5618	0.6141		0.4452	0.4433	0.4433
	0.6293	0.5234	0.6443		0.5854	0.6177	0.6207		0.4519	0.4824	0.4824
	0.6531	0.524	0.6443		0.5882	0.63	0.6499		0.4529	0.5011	0.5011
	0.6622	0.5296	0.645		0.601	0.6327	0.6566		0.463	0.5285	0.5285
	0.6636	0.5394	0.6455		0.6106	0.6327	0.6644		0.4669	0.5465	0.5465
	0.6674	0.5559	0.6907		0.6106	0.6607	0.6644		0.4736	0.5467	0.5467
	0.6957	0.5816	0.6967		0.6465	0.6712	0.6647		0.5194	0.548	0.548
	0.7157	0.596	0.7103		0.6999	0.6981	0.6712		0.5381	0.5509	0.5509
	0.7244	0.6514	0.7519		0.7004	0.7222	0.6981		0.5437	0.5509	0.5509
	0.7248	0.6545	0.7525		0.7032	0.7483	0.7483		0.5566	0.5553	0.5553
	0.7293	0.6576	0.7637		0.7913	0.7499	0.7499		0.5742	0.5559	0.5559
	0.7361	0.6576	0.7744		0.8092	0.7518	0.7518		0.6138	0.5605	0.5605
	0.7459	0.6604	0.7841		0.8907	0.8961	0.8788		0.6196	0.5641	0.5641
	0.7459	0.7477	0.7845		0.9068	0.9089	0.8979		0.6267	0.6108	0.6108
	0.7873	0.8058	0.8204		0.9307	0.933	0.9238		0.7278	0.6817	0.6817
Mean S	0.51296	0.470776	0.539407		0.511415	0.504279	0.502831		0.373423	0.376008	0.376008
SD (S)	0.278177	0.246739	0.222138		0.226753	0.20443	0.228148		0.182563	0.181583	0.181583
	Difference		p-value
	TCM-1	GCM-1	0.0106
	TCM-2	GCM-2	0.012
	TCM-3	GCM-1	0.0006
	TCM-3	GCM-2	0.0007
	PCM-1	GCM-1	0.0041
	PCM-1	GCM-2	0.0047
	PCM-2	GCM-1	0.0038
	PCM-2	GCM-2	0.0045
	PCM-3	GCM-1	0.0071
	PCM-3	GCM-2	0.0082
	TCM-1	PCM-1	ns
	TCM-2	PCM-2	ns
	TCM-3	GCM-2	ns
11 core breeds		TCM-1	ns
11 core breeds		TCM-2	ns
11 core breeds		TCM-3	ns
11 core breeds		PCM-1	ns
11 core breeds		PCM-2	ns
11 core breeds		PCM-3	ns
11 core breeds		GCM-1	0.0006
11 core breeds		GCM-2	0.0006
